# Supplementary material for: Efficient mRNA Delivery with mRNA Lipoplexes Prepared Using a Modified Ethanol Injection Method
Source: Pharmaceutics. 2023 Apr 4;15(4):1141. doi: 10.3390/pharmaceutics15041141 (PMC10146866; doi:10.3390/pharmaceutics15041141)
Supplement: Supplementary file 1 [file pharmaceutics-15-01141-s001.zip]

Archive with 1 entries (1 files):
- pharmaceutics-2285063-supplementary.pdf
